# Supplementary material for: Levetiracetam Suppresses the Infiltration of Neutrophils and Monocytes and Downregulates Many Inflammatory Cytokines during Epileptogenesis in Pilocarpine-Induced Status Epilepticus Mice
Source: Int J Mol Sci. 2022 Jul 12;23(14):7671. doi: 10.3390/ijms23147671 (PMC9319101; doi:10.3390/ijms23147671)
Supplement: Supplementary file 1 [file ijms-23-07671-s001.zip]

Archive with 1 entries (1 files):
- ijms-1789515-supplementary.pdf
